# Supplementary material for: Thidiazuron Enhances Strawberry Shoot Multiplication by Regulating Hormone Signal Transduction Pathways
Source: Int J Mol Sci. 2025 Apr 25;26(9):4060. doi: 10.3390/ijms26094060 (PMC12071388; doi:10.3390/ijms26094060)
Supplement: Supplementary file 1 [file ijms-26-04060-s001.zip]

Archive with 1 entries (1 files):
- ijms-3529745-supplementary.pdf
